# Supplementary material for: Tracing the Uncharted African Diaspora in Southern Brazil: The Genetic Legacies of Resistance in Two Quilombos from Paraná
Source: Genes (Basel). 2025 Dec 16;16(12):1510. doi: 10.3390/genes16121510 (PMC12733129; doi:10.3390/genes16121510)
Supplement: Supplementary file 1 [file genes-16-01510-s001.zip]

Archive with 3 entries (3 files):
- File S1.pdf
- Genes_Supplementary figures_Tracing the African Diaspora in quilombos from Paraná_reviewed.pdf
- Genes_Supplementary Tables_Tracing the African Diaspora in quilombos from Paraná_reviewed.xlsx
